# Supplementary material for: Outcome of Fetal Dysrhythmias with and without Extracardiac Anomalies
Source: Diagnostics (Basel). 2023 Jan 29;13(3):489. doi: 10.3390/diagnostics13030489 (PMC9914765; doi:10.3390/diagnostics13030489)
Supplement: Supplementary file 1 [file diagnostics-13-00489-s001.zip]

Archive with 1 entries (1 files):
- diagnostics-2141845-supplementary.pdf
